# Supplementary material for: Dietary Improvement during Lactation Normalizes miR-26a, miR-222 and miR-484 Levels in the Mammary Gland, but Not in Milk, of Diet-Induced Obese Rats
Source: Biomedicines. 2022 May 31;10(6):1292. doi: 10.3390/biomedicines10061292 (PMC9219892; doi:10.3390/biomedicines10061292)
Supplement: Supplementary file 1 [file biomedicines-10-01292-s001.zip]

Archive with 1 entries (1 files):
- biomedicines-1739674-supplementary.pdf
